# Supplementary material for: Educational Services and School Reintegration Supports for Youth After Acute Behavioral Health Unit Hospitalization
Source: Contin Educ. 2025 Oct 29;6(1):162–78. doi: 10.5334/cie.178 (PMC12577547; doi:10.5334/cie.178)
Supplement: Supplementary Material. — Tables 1 and 2. [file cie-6-1-178-s1.zip]

Archive with 2 entries (2 files):
- cie-178_ormiston-s1/Supplemental Table 1.pdf
- cie-178_ormiston-s1/Supplemental Table 2.pdf
